# Supplementary material for: Forest production efficiency increases with growth temperature
Source: Nat Commun. 2020 Oct 21;11:5322. doi: 10.1038/s41467-020-19187-w (PMC7578801; doi:10.1038/s41467-020-19187-w)
Supplement: Supplementary file 4 — Source Data [file 41467_2020_19187_MOESM4_ESM.xlsx]

## Sheet: dataDescription
Sheet.n	var.n	unit	desc
Fig1_CUE	CUE		carbon use efficiency
Fig1_BPE	BPE		biomass production efficiency
FigS2_BPE	BPE		biomass production efficiency
FigS2_BPE	BPE_unc		absolute uncertainty of biomass production efficiency
FigS2_CUE_ss	CUE_ss		carbon use efficiency
FigS2_CUE_ss	CUE_ss_unc		absolute uncertainty of carbon use efficiency
Fig2a_FPE_methods	FPE		forest production efficiency
Fig2a_FPE_methods	GPPMeth		method to estimate GPP
Fig2b_FPE_age	FPE		forest production efficiency
Fig2b_FPE_age	age	yr	forest stand age
Fig3_GPP_age	GPP	g C m^-2 yr^-1	gross primary productivity
Fig3_GPP_age	GPP_unc	g C m^-2 yr^-1	absolute uncertainty of gross primary productivity
Fig3_GPP_age	age	yr	forest stand age
Fig3_NPP_BP_age	NPP	g C m^-2 yr^-1	net primary productivity
Fig3_NPP_BP_age	NPP_unc	g C m^-2 yr^-1	absolute uncertainty of net primary productivity
Fig3_NPP_BP_age	BP	g C m^-2 yr^-1	biomass production
Fig3_NPP_BP_age	BP_unc	g C m^-2 yr^-1	absolute uncertainty of biomass production
Fig3_NPP_BP_age	age	yr	forest stand age
Fig4a_predFPE_MAT	FPE		forest production efficiency
Fig4a_predFPE_MAT	MAT	°C	mean annual temperature
Fig4a_predFPE_MAT	GPPMeth		method to estimate GPP
Fig4a_predFPE_MAT	pred		predicted FPE value as a function of MAT, TAP, age and absolute latitude
Fig4a_predFPE_MAT	FPEtransform		transformed value of FPE (points in Fig. 4)
Fig4a_predFPE_MAT	confIntUpr		upper 95 % confidence interval around the predicted FPE value
Fig4a_predFPE_MAT	confIntLwr		lower 95 % confidence interval around the predicted FPE value
Fig4b_predFPE_age	FPE		forest production efficiency
Fig4b_predFPE_age	age	yr	forest stand age
Fig4b_predFPE_age	GPPMeth		method to estimate GPP
Fig4b_predFPE_age	pred		predicted FPE value as a function of MAT, TAP, age and absolute latitude
Fig4b_predFPE_age	FPEtransform		transformed value of FPE (points in Fig. 4)
Fig4b_predFPE_age	confIntUpr		upper 95 % confidence interval around the predicted FPE value
Fig4b_predFPE_age	confIntLwr		lower 95 % confidence interval around the predicted FPE value
Fig4c_predFPE_TAP	FPE		forest production efficiency
Fig4c_predFPE_TAP	TAP	mm yr^-1	Total annual precipitation
Fig4c_predFPE_TAP	GPPMeth		method to estimate GPP
Fig4c_predFPE_TAP	pred		predicted FPE value as a function of MAT, TAP, age and absolute latitude
Fig4c_predFPE_TAP	FPEtransform		transformed value of FPE (points in Fig. 4)
Fig4c_predFPE_TAP	confIntUpr		upper 95 % confidence interval around the predicted FPE value
Fig4c_predFPE_TAP	confIntLwr		lower 95 % confidence interval around the predicted FPE value
Fig4d_predFPE_LAT	FPE		forest production efficiency
Fig4d_predFPE_LAT	absLat	°	absolute latitude
Fig4d_predFPE_LAT	GPPMeth		method to estimate GPP
Fig4d_predFPE_LAT	pred		predicted FPE value as a function of MAT, TAP, age and absolute latitude
Fig4d_predFPE_LAT	FPEtransform		transformed value of FPE (points in Fig. 4)
Fig4d_predFPE_LAT	confIntUpr		upper 95 % confidence interval around the predicted FPE value
Fig4d_predFPE_LAT	confIntLwr		lower 95 % confidence interval around the predicted FPE value
Tab1.df	FPE		forest production efficiency
Tab1.df	MAT	°C	mean annual temperature
Tab1.df	age	yr	forest stand age
Tab1.df	TAP	mm yr^-1	Total annual precipitation
Tab1.df	absLat	°	absolute latitude
Tab1.df	GPPMeth		method to estimate GPP

## Sheet: Fig1_CUE
CUE
0.52
0.625597
0.319481
0.24
0.32
0.69
0.45
0.65
0.373398
0.407457
0.441621
0.445291
0.477452
0.305934
0.3
0.5
0.278689
0.291139
0.332362
0.390351
0.479339
0.530351
0.543408
0.567114
0.582677
0.370504
0.377358
0.431655
0.643312
0.685504
0.38
0.36
0.34
0.37
0.580645
0.64
0.66
0.4
0.42
0.42
0.43
0.61
0.71
0.52
0.58
0.55
0.360269

## Sheet: Fig1_BPE
BPE
0.488129
0.392093
0.36281
0.522659
0.407736
0.40796
0.356522
0.773913
0.684474
0.759303
0.339945
0.379339
0.42658
0.554035
0.380353
0.439592
0.539326
0.576087
0.52071
0.549467
0.584055
0.585789
0.497692
0.445759
0.7259
0.632684
0.297343
0.319786
0.385305
0.420093
0.53
0.257932
0.515847
0.429467
0.422168
0.42
0.43
0.3795
0.414115
0.412928
0.378417
0.402157
0.482462
0.7
0.422665
0.329787
0.420954
0.477551
0.63
0.406714
0.428839
0.344079
0.513158
0.3
0.698705
0.66394
0.7
0.408907
0.279954
0.252125
0.440273
0.626589
0.491386
0.515485
0.547246
0.336406
0.576577
0.403974
0.424346
0.436813
0.46693
0.462462
0.486776
0.51
0.343612
0.528892
0.522158
0.461707
0.55
0.521823
0.403974
0.49
0.439394
0.65894
0.558589
0.424346
0.466916
0.5
0.42261
0.299497
0.53
0.438017
0.436965
0.317631
0.452541
0.328745
0.45838
0.38
0.403414
0.537293
0.359331
0.45
0.404343
0.5
0.489489
0.4613
0.469969
0.50339
0.531646
0.373913
0.45081
0.456271
0.500291
0.549071
0.619241
0.459627
0.482989
0.500988
0.588341
0.677354
0.705446
0.711401
0.736471
0.657433
0.32963
0.279817
0.309585
0.536864
0.34678
0.539572
0.491135
0.498069
0.560232
0.79
0.367983
0.484813
0.510239
0.233979
0.237339
0.558929
0.61
0.477389
0.501506
0.539955
0.29
0.3
0.591209
0.349972
0.333875
0.304288
0.393189
0.541009
0.478873
0.477778
0.32
0.292005
0.219444
0.259091
0.359483
0.222906
0.33
0.402166
0.550265
0.407059
0.573798
0.359818
0.439972
0.402647
0.506339
0.312725
0.336818
0.42102
0.543775
0.417035
0.54136
0.5
0.46875
0.451662
0.498545
0.429757
0.418037
0.505452
0.45
0.425956
0.438627
0.46
0.438797
0.533043
0.465097
0.320437
0.333649
0.32
0.680066
0.338462
0.339244
0.390869
0.422892

## Sheet: FigS2_BPE
BPE	BPE_unc
0.488129	0.154044
0.522659	0.115471
0.679292	0.0823058
0.407871	0.106113
0.591231	0.119903
0.402157	0.18794
0.422665	0.129266
0.626589	0.120609
0.38	0.213058
0.40834	0.164571
0.309585	0.25195
0.32963	0.149946
0.61	0.17782

## Sheet: FigS2_CUE_ss
CUE_ss	CUE_ss_unc
0.52	#NUM!
0.625597	0.322086
0.69	#NUM!
0.390428	0.172512
0.477452	0.302287
0.443456	0.104086
0.305934	0.295654
0.685504	0.197536
0.38	#NUM!
0.34	#NUM!
0.37	#NUM!
0.36	#NUM!
0.71	0.359913

## Sheet: Fig2a_FPE_methods
FPE	GPPMeth
0.52	Model
0.488129	Micromet
0.36281	Micromet
0.392093	Micromet
0.522659	Micromet
0.625597	Micromet
0.40796	Scaling
0.407736	Scaling
0.773913	Micromet
0.356522	Micromet
0.319481	Model
0.684474	Model
0.759303	Micromet
0.339945	Micromet
0.42658	Biometric
0.379339	Micromet
0.32	Scaling
0.24	Scaling
0.554035	Micromet
0.380353	Biometric
0.439592	Micromet
0.539326	Model
0.52071	Model
0.576087	Model
0.549467	Micromet
0.584055	Micromet
0.585789	Micromet
0.497692	Micromet
0.445759	Micromet
0.69	Scaling
0.632684	Micromet
0.7259	Micromet
0.297343	Scaling
0.319786	Scaling
0.420093	Model
0.385305	Model
0.45	Model
0.65	Model
0.53	Micromet
0.515847	Scaling
0.257932	Scaling
0.429467	Micromet
0.422168	Micromet
0.42	Micromet
0.412928	Micromet
0.43	Model
0.378417	Micromet
0.3795	Micromet
0.373398	Micromet
0.414115	Model
0.407457	Model
0.402157	Scaling
0.441621	Micromet
0.445291	Biometric
0.482462	Micromet
0.477452	Micromet
0.7	Micromet
0.422665	Micromet
0.305934	Micromet
0.329787	Micromet
0.5	Model
0.3	Model
0.278689	Model
0.291139	Model
0.390351	Model
0.582677	Model
0.567114	Model
0.543408	Model
0.530351	Model
0.332362	Model
0.479339	Model
0.63	Micromet
0.420954	Micromet
0.477551	Micromet
0.406714	Scaling
0.428839	Micromet
0.344079	Micromet
0.3	Scaling
0.513158	Micromet
0.698705	Micromet
0.66394	Micromet
0.7	Micromet
0.377358
0.643312
0.370504
0.431655
0.408907	Scaling
0.440273	Micromet
0.252125	Micromet
0.279954	Micromet
0.626589	Micromet
0.685504	Micromet
0.336406	Scaling
0.515485	Scaling
0.491386	Scaling
0.547246	Micromet
0.45838	Scaling
0.328745	Model
0.38	Scaling
0.38	Scaling
0.299497	Scaling
0.317631	Scaling
0.436965	Scaling
0.452541	Scaling
0.53	Scaling
0.403414	Scaling
0.438017	Scaling
0.537293	Micromet
0.576577	Model
0.343612	Model
0.486776	Scaling
0.462462	Scaling
0.46693	Scaling
0.424346	Scaling
0.403974	Scaling
0.436813	Scaling
0.51	Scaling
0.461707	Model
0.522158	Scaling
0.528892	Scaling
0.521823	Scaling
0.55	Scaling
0.439394	Model
0.403974	Scaling
0.49	Scaling
0.65894	Scaling
0.424346	Scaling
0.558589	Model
0.466916	Scaling
0.5	Model
0.359331	Model
0.45	Model
0.404343	Model
0.5	Model
0.489489	Scaling
0.42261
0.4613	Model
0.469969	Model
0.50339	Scaling
0.531646	Scaling
0.373913	Scaling
0.45081	Scaling
0.500291	Scaling
0.456271	Model
0.549071	Model
0.619241	Model
0.459627	Scaling
0.500988	Scaling
0.482989	Scaling
0.588341	Model
0.711401	Model
0.705446	Model
0.736471	Model
0.677354	Model
0.657433	Model
0.36	Scaling
0.34	Scaling
0.37	Scaling
0.536864	Scaling
0.32963	Scaling
0.279817	Scaling
0.309585	Scaling
0.34678	Scaling
0.580645	Micromet
0.539572	Micromet
0.491135	Micromet
0.498069	Micromet
0.560232	Micromet
0.79	Micromet
0.367983	Micromet
0.66	Model
0.64	Model
0.42	Scaling
0.43	Scaling
0.4	Scaling
0.42	Scaling
0.484813	Model
0.510239	Model
0.233979	Biometric
0.237339	Micromet
0.61	Micromet
0.558929	Micromet
0.71	Micromet
0.61	Micromet
0.477389	Micromet
0.501506	Biometric
0.539955	Micromet
0.29	Micromet
0.3	Micromet
0.591209	Micromet
0.349972	Micromet
0.333875	Micromet
0.304288	Micromet
0.541009	Micromet
0.393189	Micromet
0.478873	Micromet
0.477778	Micromet
0.52	Micromet
0.58	Micromet
0.55	Micromet
0.32	Micromet
0.292005	Scaling
0.359483	Scaling
0.219444	Scaling
0.259091	Scaling
0.222906	Micromet
0.33	Micromet
0.402166	Micromet
0.550265	Biometric
0.573798	Micromet
0.407059	Biometric
0.439972	Micromet
0.359818	Biometric
0.506339	Micromet
0.402647	Biometric
0.312725	Micromet
0.336818	Biometric
0.543775	Micromet
0.42102	Biometric
0.417035	Biometric
0.54136	Micromet
0.5
0.429757
0.505452	Micromet
0.418037	Biometric
0.45	Micromet
0.425956	Micromet
0.438627	Model
0.46	Model
0.533043	Micromet
0.438797	Biometric
0.465097	Micromet
0.333649	Micromet
0.320437	Biometric
0.32	Micromet
0.680066	Micromet
0.339244	Micromet
0.338462	Biometric
0.422892	Micromet
0.390869	Scaling
0.360269	Model
0.46875	Scaling
0.498545	Scaling
0.451662	Scaling

## Sheet: Fig2b_FPE_age
FPE	age
0.52	80
0.488129	80
0.392093	61
0.36281	61
0.522659	111
0.625597	111
0.407736	27
0.40796	8
0.319481	75
0.356522	80
0.773913	73
0.684474	75
0.759303	10
0.24
0.32
0.339945
0.379339
0.42658
0.554035
0.380353	95
0.439592	95
0.539326	8
0.576087	8
0.52071	8
0.549467	15
0.584055	115
0.585789	115
0.497692	105
0.445759	100
0.69	18
0.7259	18
0.632684	18
0.297343	15
0.319786	15
0.385305	15
0.420093	15
0.45	212
0.65	13
0.53	30
0.257932	250
0.515847	40
0.429467	90
0.422168	268
0.42	268
0.43	100
0.373398	100
0.3795	100
0.407457	100
0.414115	100
0.412928	60
0.378417	60
0.402157	40
0.441621	40
0.445291	40
0.477452	32
0.482462	32
0.7	32
0.305934	47
0.422665	47
0.329787	50
0.3	60
0.5	4
0.278689	1
0.291139	1
0.332362	18
0.390351	2
0.479339	24
0.530351	13
0.543408	12
0.567114	11
0.582677	10
0.420954	64
0.477551	114
0.63	210
0.406714	2
0.428839	80
0.344079	400
0.513158	400
0.3	400
0.698705	75
0.66394	75
0.7	75
0.370504	20
0.377358	52
0.431655	23
0.643312	53
0.408907
0.279954	89
0.252125	89
0.440273	89
0.626589	105
0.685504	105
0.491386	13
0.515485	13
0.547246	55
0.336406	48
0.576577	50
0.403974
0.424346
0.436813
0.46693
0.462462
0.486776
0.51	150
0.343612	150
0.528892
0.522158
0.461707	50
0.55	50
0.521823
0.403974
0.49
0.439394
0.65894
0.558589	150
0.424346
0.466916	50
0.5	50
0.42261	50
0.299497	15
0.53	15
0.438017
0.436965	21
0.317631	250
0.452541	150
0.328745	250
0.45838	45
0.38	148
0.38	148
0.403414	156
0.537293	23
0.359331	150
0.45	150
0.404343	50
0.5	50
0.489489
0.4613
0.469969
0.50339	5
0.531646	5
0.373913	20
0.45081	20
0.456271	20
0.500291	20
0.549071	20
0.619241	20
0.459627
0.482989
0.500988
0.588341	3
0.677354	3
0.705446	3
0.711401	3
0.736471	3
0.657433	3
0.36	68
0.32963	68
0.34	115
0.37	63
0.279817	115
0.309585	63
0.536864	115
0.34678	40
0.580645	15
0.539572	20
0.491135	29
0.498069	116
0.560232	116
0.79	70
0.367983	70
0.64	8
0.66	8
0.4	12
0.42	12
0.484813	10
0.510239	10
0.42	12
0.43	12
0.233979	175
0.237339	175
0.61	40
0.558929	46
0.71	40
0.61	40
0.477389
0.501506
0.539955
0.29
0.3
0.591209	160
0.349972	107
0.333875	107
0.304288	154
0.393189	40
0.541009	74
0.478873	23
0.477778	15
0.52	20
0.58	37
0.55	71
0.32	151
0.292005	150
0.219444	150
0.259091	63
0.359483	53
0.222906	120
0.33	159
0.402166	90
0.550265	90
0.407059	5
0.573798	5
0.359818	68
0.439972	68
0.402647	33
0.506339	33
0.312725	18
0.336818	18
0.42102	76
0.543775	76
0.417035	76
0.54136	76
0.5	76
0.46875	43
0.451662	20
0.498545	16
0.429757	63
0.418037	83
0.505452	83
0.45	45
0.425956	45
0.438627	66
0.46	66
0.438797
0.533043
0.465097	500
0.320437
0.333649
0.32
0.680066	33
0.338462
0.339244
0.390869	38
0.422892	38
0.360269	200

## Sheet: Fig3_GPP_age
GPP	GPP_unc	age
		80
1053	205.252	80
2150	183.952	61
2420	183.952	61
1324	183.952	111
1047	183.952	111
2482	627.2	27
1407	627.2	8
3850	380.173	75
1150	189.831	80
1150	189.831	73
1198	189.831	75
1263	200.673	10
3630	296.054
3630	295.436
3228	295.436
1388	208.788
794	193.26	95
687	193.26	95
1780	417.065	8
1840	417.065	8
1690	417.065	8
2719	223.528	15
1154	209.959	115
1154	209.959	115
1300	209.959	105
1521	249.897	100
		18
2251	187.126	18
2001	186.423	18
2371	595.506	15
2805	595.506	15
2899	446.629	15
2140	446.629	15
		212
		13
1000	162.631	30
977	573.013	250
915	573.013	40
1802	223.591	90
1651	190.321	268
1594	190.3	268
1279	208.511	100
1639	208.511	100
1639	208.511	100
1502	208.511	100
1502	208.511	100
1315	208.49	60
1390	208.49	60
1298	522.688	40
1456	195.433	40
1444	195.433	40
1397	195.433	32
1397	195.433	32
1434	195.433	32
1028	167.956	47
1028	167.956	47
846	166.039	50
		60
		4
610	448.333	1
790	448.333	1
343	448.333	18
2280	448.333	2
1210	448.333	24
313	448.333	13
311	448.333	12
298	448.333	11
254	448.333	10
1594	185.209	64
1470	185.209	114
1794	185.209	210
1281	507.579	2
1602	187.999	80
3040	293.37	400
3040	294.094	400
3000	784.195	400
1467	215.625	75
1467	215.348	75
1452	215.348	75
5560	703.983	20
3710	703.983	52
2919	703.983	23
1570	703.983	53
2470	211.11
868	223.996	89
706	223.485	89
879	223.485	89
1290	170.235	105
1290	170.235	105
2438	595.506	13
2002	595.506	13
1725	223.336	55
2170	595.506	48
1665	410.76	50
302	546.544
879	545.408
364	545.408
2404	544.272
1665	544.272
1399	203.186
1400	540.864	150
2043	405.648	150
1246	208.958
1557	203.186
1828	405.648	50
1558	405.648	50
1558	542
302	205.018
302	205.018
330	410.76
302	410.76
879	409.78	150
879	204.847
2403	204.528	50
2404	202.824	50
1893	680.34	50
1192	546.544	15
727	546.544	15
363	204.847
817	546.203	21
1486	545.976	250
1043	545.976	150
1235	409.482	250
901	545.976	45
1141	545.124	148
		148
1113	545.124	156
724	204.422	23
1077	409.78	150
879	409.78	150
2901	405.648	50
2404	405.648	50
1665	204.613
3230	587.209
3230	587.209
2950	686.84	5
3950	686.84	5
2415	224.103	20
2531	224.103	20
2950	448.205	20
3438	224.103	20
2690	448.205	20
3690	448.205	20
2415	224.103
3439	224.103
2531	224.103
2230	418.343	3
1965	418.343	3
2424	418.343	3
2377	418.343	3
2698	418.343	3
2563	418.343	3
		68
1350	495.424	68
		115
		63
1090	495.424	115
772	495.424	63
963	184.953	115
1413	205.934	40
1798	242.783	15
1870	242.783	20
564	184.357	29
1295	188.873	116
1295	188.873	116
1466	181.332	70
1924	181.332	70
1220	451.315	8
1795	451.315	8
2550	601.413	12
1313	601.413	12
856	451.06	10
1758	451.06	10
2664	601.413	12
1584	601.413	12
1342	200.609	175
1323	200.609	175
		40
1120	222.25	46
1046	222.25	40
1074	222.25	40
3140	-310.08
2989	-310.08
3141	292.689
3000	292.689
3000	292.689
1439	203.143	160
1773	190.555	107
1845	190.555	107
723	180.012	154
646	180.012	40
634	180.012	74
710	180.012	23
450	180.012	15
		20
		37
		71
696	180.012	151
863	482.19	150
1080	482.19	150
880	482.19	63
1160	482.19	53
812	180.076	120
741	181.247	159
2586	223.166	90
1890	223.166	90
850	208.234	5
603	208.234	5
1762	208.149	68
1441	208.149	68
1587	208.149	33
1262	208.149	33
2782	208.064	18
2583	208.064	18
1608	206.339	76
1245	206.339	76
1585	202.505	76
1221	202.505	76
1350	202.505	76
1280	797.6	43
1324	797.6	20
4124	797.6	16
1687	741.755	63
1885	741.755	83
1559	741.755	83
1857	189.895	45
1857	189.895	45
1165	404.498	66
1165	404.498	66
1397	403.092
1150	403.092
1338	201.503	500
2197	189.49
2110	189.49
2110	189.49
1816	253.198	33
2600	252.346
2594	252.346
898	620.384	38
830	232.644	38
594	340.683	200

## Sheet: Fig3_NPP_BP_age
NPP	NPP_unc	BP	BP_unc	age
				80
		514	127.568	80
		843	118.868	61
		878	118.868	61
		692	118.868	111
655	316.981			111
		1012	139.8	27
		574	139.8	8
1230	121.373			75
		410	121.269	80
		890	121.269	73
		820	121.269	75
		959	125.697	10
		1234	164.656
		1377	164.404
		1377	164.404
		769	129.012
		302	122.67	95
		302	122.67	95
		960	128.908	8
		1060	128.908	8
		880	128.908	8
		1494	135.032	15
		674	129.49	115
		676	129.49	115
		647	129.49	105
		678	145.803	100
				18
		1634	120.164	18
		1266	119.877	18
		705	134.945	15
		897	134.945	15
		1117	134.945	15
		899	134.945	15
				212
				13
		530	110.159	30
		252	131.5	250
		472	131.5	40
		773.9	135.059	90
		697	121.469	268
		669.48	121.46	268
		549.97	128.899	100
612	257.798			100
		622	128.899	100
612	257.798			100
		622	128.899	100
		543	128.89	60
		526	128.89	60
		522	123.792	40
643	123.557			40
643	123.557			40
667	411.857			32
		674	123.557	32
		1003.8	123.557	32
314.5	299.558			47
		434.5	112.334	47
		279	111.551	50
				60
				4
170	270.587			1
230	270.587			1
114	270.587			18
890	270.587			2
580	270.587			24
166	270.587			13
169	270.587			12
169	270.587			11
148	270.587			10
		671	119.381	64
		702	119.381	114
		1130.22	119.381	210
		521	121.478	2
		687	120.521	80
		1046	163.56	400
		1560	163.856	400
		900	163.847	400
		1025	131.805	75
		974	131.692	75
		1016.4	131.692	75
2060	433.317			20
1400	433.317			52
1260	433.317			23
1010	433.317			53
		1010	129.96
		243	135.224	89
		178	135.015	89
		387	135.015	89
		808.3	113.265	105
884.3	226.53			105
		1198	134.945	13
		1032	134.945	13
		944	134.954	55
		730	134.945	48
		960	127.62	50
		122	127.446
		373	127.272
		159	127.272
		1122.5	127.098
		770	127.098
		681	126.724
		714	126.576	150
		702	126.576	150
		659	129.082
		813	126.724
		844	126.576	50
		856.9	126.576	50
		813	126.75
		122	127.472
		147.98	127.472
		145	127.62
		199	127.62
		491	127.42	150
		373	127.403
		1122	127.272	50
		1202	126.576	50
		800	423.66	50
		357	127.446	15
		385.31	127.446	15
		159	127.403
		357	127.394	21
		472	127.359	250
		472	127.359	150
		406	127.359	250
		413	127.359	45
		433.58	127.228	148
				148
		449	127.228	156
		389	127.228	23
		387	127.42	150
		395.55	127.42	150
		1173	126.576	50
		1202	126.576	50
		815	127.307
		1490	163.655
		1518	163.655
		1485	148.935	5
		2100	148.935	5
		903	135.267	20
		1141	135.267	20
		1346	135.267	20
		1720	135.267	20
		1477	135.267	20
		2285	135.267	20
		1110	135.267
		1661	135.267
		1268	135.267
		1312	129.169	3
		1331	129.169	3
		1710	129.169	3
		1691	129.169	3
		1987	129.169	3
		1685	129.169	3
				68
		445	119.616	68
				115
				63
		305	119.616	115
		239	119.616	63
		517	119.277	115
		490	127.846	40
1044	142.897			15
		1009	142.897	20
		277	119.033	29
		645	120.877	116
		725.5	120.877	116
		1158.14	117.798	70
		708	117.798	70
781	271.805			8
1185	271.805			8
1032	362.267			12
556	362.267			12
		415	135.85	10
		897	135.85	10
1124	362.267			12
680	362.267			12
		314	125.671	175
		314	125.671	175
				40
		626	134.51	46
538	358.694			40
		655.14	134.51	40
		1499	-82.92
		1499	-82.92
		1696	163.281
		870	163.281
		900	163.281
		850.75	126.707	160
		620.5	121.565	107
		616	121.565	107
		220	117.258	154
		254	117.258	40
		343	117.258	74
		340	117.258	23
		215	117.258	15
				20
				37
				71
		222.72	117.258	151
		252	117.589	150
		237	117.589	150
		228	117.589	63
		417	117.589	53
		181	117.284	120
		244.53	117.763	159
		1040	134.885	90
		1040	134.885	90
		346	128.786	5
		346	128.786	5
		634	128.751	68
		634	128.751	68
		639	128.751	33
		639	128.751	33
		870	128.716	18
		870	128.716	18
		677	128.012	76
		677	128.012	76
		661	126.445	76
		661	126.445	76
		675	126.445	76
		600	165.9	43
		598	165.9	20
		2056	165.9	16
		725	448.745	63
		788	448.745	83
		788	448.745	83
		835.65	121.295	45
		791	121.295	45
		511	126.341	66
		535.9	126.341	66
		613	126.054
		613	126.054
		622.3	126.037	500
		704	121.13
		704	121.13
		675.2	121.13
		1235	147.151	33
		880	146.804
		880	146.804
		351	138.756	38
		351	138.756	38
214	113.308			200

## Sheet: Fig4a_predFPE_MAT
FPE	MAT	GPPMeth	pred	FPEtransform	confIntUpr	confIntLwr
0.488129	7.3	Micromet	0.425594	0.471593	0.662502	0.190945
0.36281	8.1	Micromet	0.425594	0.338812	0.66212	0.19082
0.392093	8.1	Micromet	0.425594	0.368095	0.658871	0.191624
0.522659	8.1	Micromet	0.425594	0.51763	0.662292	0.191333
0.625597	8.1	Micromet	0.425594	0.620569	0.663235	0.191304
0.40796	24	Scaling|biometric	0.324555	0.408556	0.563331	0.0852434
0.407736	24	Scaling|biometric	0.324555	0.41554	0.561843	0.0835703
0.773913	9.8	Micromet	0.425594	0.761831	0.662637	0.190706
0.356522	9.8	Micromet	0.426741	0.347095	0.661751	0.1905
0.759303	11.6	Micromet	0.426802	0.701031	0.66301	0.194185
0.380353	0	Scaling|biometric	0.324555	0.361583	0.562751	0.0864094
0.439592	0	Micromet	0.426862	0.427795	0.662071	0.191816
0.549467	16.6	Micromet	0.426922	0.538324	0.66203	0.192538
0.584055	6.3	Micromet	0.432298	0.59553	0.666269	0.198056
0.585789	6.3	Micromet	0.444197	0.597264	0.67635	0.212533
0.497692	6.3	Micromet	0.456278	0.505373	0.688447	0.225515
0.445759	20.9	Micromet	0.45809	0.471912	0.69074	0.226169
0.69	9.3	Scaling|biometric	0.324555	0.638332	0.562183	0.0856264
0.632684	9.3	Micromet	0.462318	0.586701	0.694909	0.229699
0.7259	9.3	Micromet	0.462318	0.681203	0.693778	0.230948
0.297343	15.5	Scaling|biometric	0.348111	0.291071	0.582321	0.112384
0.319786	15.5	Scaling|biometric	0.351132	0.313514	0.585667	0.118727
0.53	2.3	Micromet	0.467754	0.462009	0.698148	0.238379
0.515847	2.9	Scaling|biometric	0.351132	0.530803	0.584342	0.115868
0.257932	2.9	Scaling|biometric	0.354152	0.352562	0.589444	0.119797
0.429467	10.1	Micromet	0.477418	0.435819	0.706723	0.247236
0.422168	7.75	Micromet	0.477418	0.483266	0.707274	0.247401
0.42	8.3	Micromet	0.47923	0.484796	0.710346	0.249007
0.412928	7.1	Micromet	0.480438	0.408593	0.710268	0.251251
0.378417	7.9	Micromet	0.480438	0.374083	0.711662	0.250162
0.3795	8.06	Micromet	0.48225	0.38671	0.71095	0.253429
0.373398	8.06	Micromet	0.48225	0.380609	0.710809	0.253583
0.402157	9.2	Scaling|biometric	0.354152	0.377133	0.587748	0.120453
0.441621	9.2	Micromet	0.48225	0.422516	0.712687	0.252799
0.445291	9.2	Scaling|biometric	0.354152	0.419214	0.588517	0.120156
0.482462	9.2	Micromet	0.48225	0.460322	0.711668	0.251899
0.477452	9.2	Micromet	0.48225	0.455311	0.712092	0.2523
0.7	9.2	Micromet	0.484062	0.67786	0.714899	0.252627
0.422665	3	Micromet	0.484062	0.364075	0.714907	0.255407
0.305934	3	Micromet	0.487082	0.247344	0.716353	0.258126
0.329787	2	Micromet	0.48829	0.275622	0.719654	0.258423
0.63	8.4	Micromet	0.48829	0.663881	0.717583	0.259643
0.420954	8.4	Micromet	0.48829	0.399443	0.718806	0.258027
0.477551	8.4	Micromet	0.48829	0.47501	0.715967	0.258274
0.406714	9.5	Scaling|biometric	0.354152	0.363289	0.589133	0.120542
0.428839	10.2	Micromet	0.490706	0.396216	0.719535	0.259876
0.344079	27.1	Micromet	0.490706	0.542151	0.718793	0.260608
0.3	26.7	Scaling|biometric	0.357172	0.445292	0.59041	0.123307
0.513158	25.5	Micromet	0.491008	0.717449	0.719901	0.262026
0.698705	11.1	Micromet	0.49131	0.716792	0.722784	0.261709
0.66394	11.1	Micromet	0.49131	0.68152	0.721264	0.262339
0.7	11.1	Micromet	0.49131	0.71758	0.72281	0.263902
0.440273	9	Micromet	0.49131	0.499805	0.720644	0.261112
0.252125	9	Micromet	0.491914	0.311657	0.723223	0.26232
0.279954	9.3	Micromet	0.492881	0.341577	0.720809	0.261362
0.626589	6.3	Micromet	0.492881	0.598321	0.722726	0.26319
0.685504	6.3	Micromet	0.493122	0.657236	0.723242	0.263521
0.336406	13.3	Scaling|biometric	0.365628	0.411529	0.59829	0.134234
0.515485	14.2	Scaling|biometric	0.365628	0.491464	0.5991	0.133046
0.491386	14.2	Scaling|biometric	0.371668	0.467366	0.603581	0.140144
0.547246	14	Micromet	0.493122	0.545492	0.724666	0.261648
0.38	7.3	Scaling|biometric	0.381332	0.438534	0.611558	0.148361
0.38	7.3	Scaling|biometric	0.381332	0.438534	0.611793	0.150035
0.299497	7.5	Scaling|biometric	0.392204	0.299575	0.623192	0.162304
0.317631	8.1	Scaling|biometric	0.392204	0.408381	0.623447	0.162535
0.436965	7.5	Scaling|biometric	0.392204	0.439086	0.622964	0.161265
0.452541	8.1	Scaling|biometric	0.393413	0.505351	0.625223	0.162481
0.53	7.5	Scaling|biometric	0.393413	0.530079	0.626409	0.162608
0.403414	7.3	Scaling|biometric	0.393413	0.464983	0.623405	0.162536
0.537293	7.3	Micromet	0.493122	0.555374	0.724246	0.263785
0.51	10	Scaling|biometric	0.395225	0.428414	0.625422	0.164985
0.55	10	Scaling|biometric	0.395225	0.430474	0.624483	0.165395
0.466916	10.6	Scaling|biometric	0.395225	0.436817	0.626784	0.166499
0.50339	20.3	Scaling|biometric	0.395225	0.395637	0.62419	0.167458
0.531646	20.3	Scaling|biometric	0.397037	0.423893	0.628986	0.16795
0.373913	13.5	Scaling|biometric	0.397037	0.394698	0.62953	0.168533
0.45081	13.5	Scaling|biometric	0.403681	0.471595	0.634221	0.174487
0.500291	13.5	Scaling|biometric	0.403681	0.521076	0.632418	0.172626
0.36	0.5	Scaling|biometric	0.403681	0.355019	0.635874	0.173492
0.34	1	Scaling|biometric	0.404285	0.351831	0.634399	0.173722
0.37	1	Scaling|biometric	0.405493	0.362102	0.634193	0.176039
0.536864	1.5	Scaling|biometric	0.408513	0.548601	0.638122	0.176627
0.32963	0.5	Scaling|biometric	0.408513	0.324648	0.638529	0.178559
0.279817	1	Scaling|biometric	0.412137	0.291647	0.641791	0.18327
0.309585	1	Scaling|biometric	0.427237	0.301688	0.659372	0.197551
0.34678	13.1	Scaling|biometric	0.428445	0.327692	0.66018	0.198299
0.580645	18	Micromet	0.493122	0.592244	0.724156	0.262169
0.539572	18	Micromet	0.493726	0.553068	0.723552	0.263648
0.498069	6.6	Micromet	0.493726	0.480499	0.725907	0.264478
0.560232	6.6	Micromet	0.49433	0.542661	0.72536	0.263818
0.79	8.2	Micromet	0.494934	0.767339	0.726518	0.264749
0.367983	8.2	Micromet	0.494934	0.345323	0.725279	0.263722
0.42	17	Scaling|biometric	0.429653	0.411887	0.662205	0.198118
0.43	17	Scaling|biometric	0.429653	0.394704	0.661564	0.197747
0.4	17	Scaling|biometric	0.429653	0.391887	0.660865	0.19761
0.42	17	Scaling|biometric	0.431465	0.384704	0.66162	0.198892
0.233979	3.9	Scaling|biometric	0.433881	0.271924	0.667314	0.200137
0.237339	3.9	Micromet	0.494934	0.282257	0.726532	0.264589
0.61	10.7	Micromet	0.49735	0.578684	0.729648	0.265633
0.558929	10.7	Micromet	0.498559	0.529889	0.727312	0.268083
0.71	7.3	Micromet	0.498559	0.632608	0.727618	0.267002
0.61	7.3	Micromet	0.499767	0.532608	0.731475	0.269573
0.591209	5.8	Micromet	0.499767	0.60796	0.730713	0.268816
0.349972	7.7	Micromet	0.499767	0.347358	0.728013	0.269139
0.333875	7.7	Micromet	0.499767	0.331261	0.728559	0.268329
0.304288	-3.08	Micromet	0.499767	0.322292	0.731606	0.271114
0.541009	-3.08	Micromet	0.500371	0.528662	0.732573	0.27083
0.393189	-3.08	Micromet	0.500371	0.367942	0.732246	0.269126
0.478873	-3.08	Micromet	0.500371	0.447177	0.728474	0.269107
0.477778	-3.08	Micromet	0.503391	0.443046	0.734811	0.272472
0.52	-2.86	Micromet	0.503391	0.487021	0.733769	0.272796
0.58	-2.87	Micromet	0.505203	0.553139	0.73508	0.274198
0.55	-2.88	Micromet	0.505807	0.536214	0.735585	0.274938
0.32	-3.08	Micromet	0.508827	0.336866	0.741423	0.277465
0.292005	-3.9	Scaling|biometric	0.433881	0.299807	0.66694	0.202751
0.359483	-3.9	Scaling|biometric	0.441734	0.330484	0.673189	0.208559
0.219444	-3.9	Scaling|biometric	0.441734	0.227247	0.674132	0.209783
0.259091	-3.9	Scaling|biometric	0.450794	0.233886	0.683643	0.217116
0.222906	-1.97	Micromet	0.508827	0.2407	0.740108	0.277069
0.33	-2.89	Micromet	0.511243	0.351823	0.741656	0.281264
0.402166	9.2	Micromet	0.511243	0.439814	0.740783	0.281096
0.550265	9.2	Scaling|biometric	0.450794	0.580941	0.683559	0.215686
0.573798	7.8	Micromet	0.511243	0.551934	0.742068	0.280186
0.407059	7.8	Scaling|biometric	0.450794	0.378223	0.683822	0.219633
0.439972	7.8	Micromet	0.514263	0.441854	0.746216	0.28482
0.359818	7.8	Scaling|biometric	0.450794	0.354729	0.684468	0.216758
0.506339	7.8	Micromet	0.527551	0.494943	0.758625	0.294732
0.402647	7.8	Scaling|biometric	0.454176	0.384278	0.690135	0.220832
0.312725	7.8	Micromet	0.528759	0.295481	0.76105	0.296427
0.336818	7.8	Scaling|biometric	0.470726	0.312602	0.70826	0.234819
0.543775	5.5	Micromet	0.544464	0.558494	0.778375	0.310281
0.42102	5.5	Scaling|biometric	0.470726	0.428767	0.706621	0.234356
0.417035	5.5	Scaling|biometric	0.493075	0.417764	0.735115	0.25081
0.54136	5.5	Micromet	0.550262	0.549061	0.784238	0.315648
0.505452	13.8	Micromet	0.55292	0.516101	0.788835	0.316954
0.418037	13.8	Scaling|biometric	0.493075	0.421714	0.734518	0.251146
0.45	6	Micromet	0.55292	0.420684	0.789494	0.317712
0.425956	6	Micromet	0.570436	0.39664	0.810857	0.332082
0.465097	8.8	Micromet	0.575268	0.520718	0.816848	0.335807
0.680066	21.7	Micromet	0.598221	0.718375	0.84214	0.350513
0.422892	17.56	Micromet	0.607885	0.507499	0.857021	0.35891
0.390869	17.56	Scaling|biometric	0.509383	0.468504	0.754095	0.261788

[truncated: 4 more sheets: Fig4b_predFPE_age, Fig4c_predFPE_TAP, Fig4d_predFPE_LAT, Tab1.df]
